# Supplementary material for: The Invisible Footprint of Climbing Shoes: High Exposure to Rubber Additives in Indoor Facilities
Source: ACS EST Air. 2025 Apr 24;2(5):930–42. doi: 10.1021/acsestair.5c00017 (PMC12070412; doi:10.1021/acsestair.5c00017)
Supplement: Supplementary file 2 — ea5c00017_si_002.xlsx [file ea5c00017_si_002.xlsx]

## Sheet: Dust
Samples	Size Fraction	Replicates	Comments	Aniline (ng/g)	BTZ (ng/g)	2aminoBTZ (ng/g)	2OHBTZ (ng/g)	2SHBTZ (ng/g)	DPG (ng/g)	HMMM (ng/g)	6PPD (ng/g)	6PPDq (ng/g)	CPPD (ng/g)	CPPDq (ng/g)	IPPD (ng/g)	IPPDq (ng/g)	DPPD (ng/g)	DPPDq (ng/g)	references
Climbing Hall 01	total dust	A	Indoor	531.168	<LOQ	47.884	478.836	<LOQ	328.504	<LOQ	<LOQ	179.252	<LOQ	<LOQ	6.588	<LOQ	<LOQ	<LOQ	Our study
Climbing Hall 01	total dust	B	Indoor	306.5	<LOQ	64.008	1155.3	<LOQ	114.684	52.728	<LOQ	311.94	<LOQ	<LOQ	<LOQ	<LOQ	<LOQ	<LOQ	Our study
Climbing Hall 01	total dust	C	Indoor	311.228	924.688	141.924	1199.45	<LOQ	182.592	96.68	<LOQ	306.648	<LOQ	<LOQ	14.284	<LOQ	<LOQ	<LOQ	Our study
Climbing Hall 02	total dust	A	Indoor	883.524	1190.28	40.388	1085.71	<LOQ	721.484	440.988	30.512	267.18	<LOQ	<LOQ	7.976	<LOQ	<LOQ	<LOQ	Our study
Climbing Hall 02	total dust	B	Indoor	<LOQ	757.08	60.256	1261.8	<LOQ	202.712	17000.4	<LOQ	206.068	<LOQ	<LOQ	8.248	<LOQ	<LOQ	<LOQ	Our study
Climbing Hall 02	total dust	C	Indoor	<LOQ	<LOQ	52.448	1063.18	<LOQ	57.996	15175.8	<LOQ	190.472	<LOQ	<LOQ	6.908	<LOQ	<LOQ	<LOQ	Our study
Climbing Hall 03	total dust	A	Indoor	411.823	861.044	47.7379	1018.78	<LOQ	297.077	178.387	<LOQ	371.399	<LOQ	<LOQ	8.45161	<LOQ	<LOQ	<LOQ	Our study
Climbing Hall 03	total dust	B	Indoor	1424.03	1476.78	62.148	1470.99	<LOQ	1235.31	186.02	31.1	322.732	<LOQ	<LOQ	10.556	<LOQ	<LOQ	<LOQ	Our study
Climbing Hall 03	total dust	C	Indoor	1185.38	2825.12	70.2008	1443.39	<LOQ	793.181	110.538	<LOQ	404.586	<LOQ	<LOQ	<LOQ	<LOQ	<LOQ	<LOQ	Our study
Climbing Hall 04	total dust	A	Indoor	1329.3	2497.25	73.308	1499.25	<LOQ	855.284	178.124	48.612	356.084	<LOQ	<LOQ	20.528	8.172	<LOQ	46.768	Our study
Climbing Hall 04	total dust	B	Indoor	388.684	787.876	44.564	<LOQ	<LOQ	262.28	58.524	38.672	219.204	<LOQ	<LOQ	11.296	<LOQ	<LOQ	<LOQ	Our study
Climbing Hall 04	total dust	C	Indoor	628.74	1121.88	48.588	845.22	<LOQ	361.6	86.256	43.312	575.916	<LOQ	<LOQ	12.068	<LOQ	<LOQ	<LOQ	Our study
Climbing Hall 05	total dust	A	Indoor	<LOQ	812.512	37.528	811.968	<LOQ	137.176	53.336	<LOQ	279.732	<LOQ	<LOQ	6.604	<LOQ	<LOQ	<LOQ	Our study
Climbing Hall 05	total dust	B	Indoor	525.908	963.944	44.092	857.204	<LOQ	430.58	85.824	<LOQ	322.736	<LOQ	<LOQ	10.764	<LOQ	<LOQ	<LOQ	Our study
Climbing Hall 05	total dust	C	Indoor	<LOQ	1135.51	32.388	641.588	<LOQ	167.66	101.564	<LOQ	298.164	<LOQ	<LOQ	9.596	<LOQ	<LOQ	<LOQ	Our study
Climbing Hall 06	total dust	A	Indoor	236.9	6397.5	131.1	8944.5	542.2	4463.3	36.9	30.8	23.7	<LOQ	<LOQ	162.9	<LOQ	0.4	<LOQ	Our study
Climbing Hall 06	total dust	B	Indoor	659.2	34452.4	104.6	9502.3	4368.6	4927.2	57.9	178.1	91.5	<LOQ	<LOQ	383.6	<LOQ	<LOQ	<LOQ	Our study
Climbing Hall 06	total dust	C	Indoor	492.6	32385.3	86.3	6878.9	2293.5	9651.5	33.9	164.6	73.5	<LOQ	<LOQ	306.7	41.7	0.8	<LOQ	Our study
Climbing Hall 07	total dust	A	Indoor	232.28	<LOQ	72.9703	1393.53	<LOQ	4052.54	206.958	272.855	27.238	2.1	<LOQ	20.7525	<LOQ	<LOQ	<LOQ	Our study
Climbing Hall 07	total dust	B	Indoor	796.993	3242.84	170.839	4020.74	<LOQ	2223.46	2223.78	33.3336	233.878	7.6	<LOQ	<LOQ	<LOQ	<LOQ	<LOQ	Our study
Climbing Hall 07	total dust	C	Indoor	262.081	3206.08	39.9911	1340.38	<LOQ	3743.25	333.404	62.5703	13.3589	<LOQ	<LOQ	18.0488	<LOQ	<LOQ	<LOQ	Our study
Climbing Hall 08	total dust	A	Indoor	311.802	<LOQ	<LOQ	3432.03	<LOQ	5431.02	255.929	296.101	78.6184	<LOQ	<LOQ	38.0193	7.20472	<LOQ	<LOQ	Our study
Climbing Hall 08	total dust	B	Indoor	100.407	<LOQ	<LOQ	5067.96	<LOQ	2069.07	65.5608	20.3883	<LOQ	<LOQ	<LOQ	32.9767	28.8308	<LOQ	<LOQ	Our study
Climbing Hall 08	total dust	C	Indoor	54.6889	<LOQ	64.1406	1775.29	<LOQ	838.424	75.0102	25.0259	6.34119	<LOQ	<LOQ	4.86359	<LOQ	<LOQ	<LOQ	Our study
Climbing Hall 09	total dust	A	Indoor	171.526	<LOQ	164.386	1412.04	<LOQ	2861.22	41.0279	130.917	16.5002	2	<LOQ	35.1633	<LOQ	<LOQ	<LOQ	Our study
Climbing Hall 09	total dust	B	Indoor	164.84	<LOQ	82.4472	876.61	<LOQ	1828.57	30.9667	112.057	22.3534	<LOQ	<LOQ	22.5759	0.453434	<LOQ	<LOQ	Our study
Climbing Hall 09	total dust	C	Indoor	263.504	26836.7	506.774	7453.89	<LOQ	2445.33	67.3339	77.0385	22.3055	<LOQ	<LOQ	20.1963	0.923449	<LOQ	<LOQ	Our study
residential dust Canada	total dust	mean value (n=20)	indoor								0.83				0.11				https://doi.org/10.1021/acs.est.0c04114
residential dust USA	total dust	mean value (n=12)	indoor								1.84				0.35				https://doi.org/10.1021/acs.est.0c04114
ewaste dust	total dust	mean value (n=21)	indoor								15.4				9.93				https://doi.org/10.1021/acs.est.0c04114
ewaste dust	total dust	mean value (n=45)	indoor								113	375	<LOQ		424	363	16		https://doi.org/10.1021/acs.estlett.2c00366
vehicle dust	total dust	mean value (n=17)	indoor									43							https://doi.org/10.1021/acs.estlett.2c00193
female dormitory dust	total dust	mean value (n=16)	indoor									6.8							https://doi.org/10.1021/acs.estlett.2c00193
male dormitory dust	total dust	mean value (n=16)	indoor									4.7							https://doi.org/10.1021/acs.estlett.2c00193
bedroom dust	total dust	mean value (n=16)	indoor									10.7							https://doi.org/10.1021/acs.estlett.2c00193
air conditioner dust	total dust	mean value (n=18)	indoor									11.4							https://doi.org/10.1021/acs.estlett.2c00193
shopping mall dust	total dust	mean value (n=20)	indoor									23.5							https://doi.org/10.1021/acs.estlett.2c00193
vehicle dust	< 250 μm	mean value (n=11)	indoor								19.3	80.9	24.4		24.9		32.8		https://doi.org/10.1021/acs.estlett.1c00148
house dust	< 250 μm	mean value (n=18)	indoor								0.3						0.2		https://doi.org/10.1021/acs.estlett.1c00148
Road dust China	< 250 μm	mean value (n=20)	Outdoor								52.2	32.2	50.2		55		34.9		https://doi.org/10.1021/acs.estlett.1c00148
indoor dust	< 100 μm	mean value (n=30)	indoor								16.4						1.8		https://doi.org/10.1016/j.ecoenv.2018.12.036
playground dust	< 100 μm	mean value (n=30)	Outdoor								30.4						1.1		https://doi.org/10.1016/j.ecoenv.2018.12.036
indoor dust USA	< 2 mm	mean value (n=26)	indoor				1140												dx.doi.org/10.1021/es305000d
indoor dust China	< 2 mm	mean value (n=55)	indoor		360		472												dx.doi.org/10.1021/es305000d
indoor dust Japan	< 2 mm	mean value (n=22)	indoor				551												dx.doi.org/10.1021/es305000d
indoor dust Korea	< 2 mm	mean value (n=41)	indoor		5.8		1760												dx.doi.org/10.1021/es305000d
Road dust	multiple	mean value (n=10)	Outdoor		871		1753				356	122			34.1		17		http://dx.doi.org/10.1016/j.scitotenv.2022.157144
Indoor parking lot dust	multiple	mean value (n=10)	indoor		817		1732				323	154			28.5		25.2		http://dx.doi.org/10.1016/j.scitotenv.2022.157144
House dust colombia	< 150 μm	mean value (n=44)	indoor						130										https://doi.org/10.1021/acs.est.3c00836
House dust greece	< 150 μm	mean value (n=18)	indoor						1100										https://doi.org/10.1021/acs.est.3c00836
House dust india	< 150 μm	mean value (n=28)	indoor						33										https://doi.org/10.1021/acs.est.3c00836
House dust japan	< 150 μm	mean value (n=4)	indoor						1300										https://doi.org/10.1021/acs.est.3c00836
House dust kuwait	< 150 μm	mean value (n=29)	indoor						250										https://doi.org/10.1021/acs.est.3c00836
House dust pakistan	< 150 μm	mean value (n=73)	indoor						42										https://doi.org/10.1021/acs.est.3c00836
House dust romania	< 150 μm	mean value (n=20)	indoor						250										https://doi.org/10.1021/acs.est.3c00836
House dust saudi arabia	< 150 μm	mean value (n=34)	indoor						530										https://doi.org/10.1021/acs.est.3c00836
House dust korea	< 150 μm	mean value (n=41)	indoor						870										https://doi.org/10.1021/acs.est.3c00836
House dust USA	< 150 μm	mean value (n=11)	indoor						450										https://doi.org/10.1021/acs.est.3c00836
House dust Vietnam	< 150 μm	mean value (n=30)	indoor						1100										https://doi.org/10.1021/acs.est.3c00836
House dust colombia	< 150 μm	mean value (n=42)	indoor	32.5															https://doi.org/10.1016/j.envint.2021.106840
House dust greece	< 150 μm	mean value (n=25)	indoor	155															https://doi.org/10.1016/j.envint.2021.106840
House dust india	< 150 μm	mean value (n=26)	indoor	55															https://doi.org/10.1016/j.envint.2021.106840
House dust japan	< 150 μm	mean value (n=6)	indoor	216															https://doi.org/10.1016/j.envint.2021.106840
House dust kuwait	< 150 μm	mean value (n=27)	indoor	193															https://doi.org/10.1016/j.envint.2021.106840
House dust pakistan	< 150 μm	mean value (n=25)	indoor	31															https://doi.org/10.1016/j.envint.2021.106840
House dust romania	< 150 μm	mean value (n=20)	indoor	154															https://doi.org/10.1016/j.envint.2021.106840
House dust saudi arabia	< 150 μm	mean value (n=27)	indoor	155															https://doi.org/10.1016/j.envint.2021.106840
House dust korea	< 150 μm	mean value (n=41)	indoor	334															https://doi.org/10.1016/j.envint.2021.106840
House dust Vietnam	< 150 μm	mean value (n=17)	indoor	56															https://doi.org/10.1016/j.envint.2021.106840
House dust China	< 180 μm	mean value (n=70)	indoor		47.5	1.1	32.8	0.46											https://doi.org/10.1007/s40242-023-3062-9
House dust China	< 180 μm	mean value (n=9)	indoor		381	5.8	131	2.34											https://doi.org/10.1007/s40242-023-3062-9
Road dust Japan	< 212 μm	mean value (n=22)	Outdoor								329	809							https://doi.org/10.1016/j.envpol.2022.119082
Road dust China	< 125 μm	mean value (n=83)	Outdoor						121		18.8	9.7	0.16		<LOQ		0.83		https://doi.org/10.1021/acs.est.3c01448
House dust China	< 125 μm	mean value (n=49)	indoor						5100										https://doi.org/10.1021/acs.est.1c00195
House dust Australia	< 125 μm	mean value (n=42)	indoor						5030										https://doi.org/10.1021/acs.est.1c00195
House dust USA	< 125 μm	mean value (n=17)	indoor						11400										https://doi.org/10.1021/acs.est.1c00195
House dust Vietnam	< 125 μm	mean value (n=21)	indoor						305										https://doi.org/10.1021/acs.est.1c00195
House dust China	< 150 μm	mean value (n=91)	indoor									3.19							https://doi.org/10.1016/j.envres.2024.118201
Road dust China	< 150 μm	mean value (n=40)	Outdoor									30.27							https://doi.org/10.1016/j.envres.2024.118201
Kindergarden dust China	< 150 μm	mean value (n=52)	indoor									7.5							https://doi.org/10.1016/j.envres.2024.118201
road dust China	total dust	mean value (n=228)	Outdoor								114						1.93		https://doi.org/10.1016/j.jhazmat.2024.134001
Indoor parking lot dust China	total dust	mean value (n=45)	indoor								168						0.86		https://doi.org/10.1016/j.jhazmat.2024.134001
road dust China	< 150 μm	mean value (n=29)	Outdoor			0.9	12.7	44	167										https://doi.org/10.1021/acs.est.3c09920
Parking lot dust China	< 150 μm	mean value (n=28)	indoor			5.27	35.3	67.5	120										https://doi.org/10.1021/acs.est.3c09920
Vehicle repair plant China	< 150 μm	mean value (n=24)	indoor			2.27	23.6	36.6	347										https://doi.org/10.1021/acs.est.3c09920
House dust China	< 150 μm	mean value (n=39)	indoor			4.29	43.5	72.1	1360										https://doi.org/10.1021/acs.est.3c09920

## Sheet: Air
Samples	Replicates	PM fraction	Environment	Aniline (pg/m3)	BTZ (pg/m3)	2aminoBTZ (pg/m3)	2OHBTZ (pg/m3)	2SHBTZ (pg/m3)	DPG (pg/m3)	HMMM (pg/m3)	6PPD (pg/m3)	6PPDq (pg/m3)	CPPD (pg/m3)	CPPDq (pg/m3)	IPPD (pg/m3)	IPPDq (pg/m3)	DPPD (pg/m3)	DPPDq (pg/m3)	references
Outdoor air Toronto		total PM	Outdoor		<LOQ				115			<LOQ							https://doi.org/10.1016/j.envpol.2022.120206
Outdoor air New york		total PM	Outdoor		13.2		18.4		112			<LOQ			2.54
Outdoor air Sydney		total PM	Outdoor		105		4.41		75.7			0.17
Outdoor air Istanbul		total PM	Outdoor		26.5		<LOQ		81.9
Outdoor air London		total PM	Outdoor		22.1		6.51		93.2			0.367
Outdoor air Madrid		total PM	Outdoor		34.9				92.8			<LOQ
Outdoor air Kolkata		total PM	Outdoor		31.5		9.44		199			<LOQ
Outdoor air Beijing		total PM	Outdoor		30.1				45
Outdoor air Bangkok		total PM	Outdoor		56.2		17.9		55.4			<LOQ
Outdoor air Tokyo		total PM	Outdoor		2.71		0.237		78.1			<LOQ			1.31
Outdoor air New Delhi		total PM	Outdoor		116				130			<LOQ
Outdoor air Sao Paulo		total PM	Outdoor		136		16.2		77.5			1.75
Outdoor air Bogota		total PM	Outdoor		60.5				76.6			0.68
Outdoor air Buenos Outdoor aires		total PM	Outdoor		51.7		17.5		125			1.27
Outdoor air Santiago		total PM	Outdoor		89.9		5.96		56.7			<LOQ
Outdoor air Lagos		total PM	Outdoor		26.4		13		95			<LOQ
Outdoor air COutdoor airo		total PM	Outdoor		<LOQ		<LOQ		94.3			<LOQ
Outdoor air Warsaw		total PM	Outdoor		<LOQ		<LOQ		87.8
PM10_City_USA	mean value (n=20)	PM 10	Outdoor								0.06				0.09				https://doi.org/10.1021/acs.est.0c04114
PM2.5_City_HongKong	mean value (n=16)	PM 2.5	Outdoor								1.78	1.18	0.38	0.17	0.91	0.82			https://doi.org/10.1021/acs.est.1c07376
PM2.5_City_China1	mean value (n=24)	PM 2.5	Outdoor								6.9	3.3	2.3	12.4	1.2				https://doi.org/10.1021/acs.est.1c04500
PM2.5_City_China2	mean value (n=12)	PM 2.5	Outdoor								8.4	2.9	1.2	54.4	1.6
PM2.5_City_China3	mean value (n=8)	PM 2.5	Outdoor								4.4	5.9	1.5	1280	1.1
PM2.5_City_China4	mean value (n=6)	PM 2.5	Outdoor								2.1	2.3	0.8		1.1
PM2.5_City_China5	mean value (n=7)	PM 2.5	Outdoor								4.6	6.7	1.5		1.4
PM2.5_City_China6	mean value (n=24)	PM 2.5	Outdoor								0.9	1.7	0.9		0.7
PM2.5_city_China	mean value (n=24)	PM 2.5	Outdoor								1820	1100	64		230	65.5			https://doi.org/10.1021/acs.est.2c02463
PM2.5_roadside_China	mean value (n=24)	PM 2.5	Outdoor								4040	2810	159		661	183
PM2.5_city_China	mean value (n=24)	PM 2.5	Outdoor								81	744	5.7		125	2220
PM10_Recy.Plant1_China	mean value (n=5)	PM 10	Outdoor									9.9							https://doi.org/10.1021/acs.estlett.2c00193
PM10_Recy.Plant2_China	mean value (n=5)	PM 10	Outdoor									5
PM10_Recy.Plant3_China	mean value (n=5)	PM 10	Outdoor									6.6
PM10_Recy.Plant4_China	mean value (n=5)	PM 10	Outdoor									2.8
PM10_industrial site_Spain1	mean value (n=10)	PM 10	Outdoor		350	110	1200												https://doi.org/10.1016/j.chemosphere.2017.11.073
PM10_industrial site_Spain2	mean value (n=10)	PM 10	Outdoor		40	190	610												https://doi.org/10.1016/j.chemosphere.2017.11.073
PM10_roadside_Sweden	mean value (n=3)	PM 10	Outdoor		17			64											https://doi.org/10.1007/s11356-014-3131-1
PM2.5_City_China1	mean value (n=8)	PM 2.5	Outdoor		32.6	31.1	416												https://doi.org/10.1016/j.scitotenv.2020.142617
PM2.5_City_China2	mean value (n=8)	PM 2.5	Outdoor		46.8	24.1	263
PM2.5_City_China3	mean value (n=10)	PM 2.5	Outdoor		55.9	32.6	164
PM10_sporthall_Norway1		PM 10	indoor			54	346	287							887				Dye, C., Bjerke, A., Schmidbauer, N., & Manø, S. (2006). Measurement of air pollution in indoor artificial turf halls. Report number NILU OR, 3.
PM10_sporthall_Norway2		PM 10	indoor			28	566	352							267
PM10_sporthall_Norway3		PM 10	indoor			<LOQ	<LOQ	<LOQ							<LOQ
Hall 02		LRT	climbing hall	1312.74	2471.55	<LOQ	1277.39	<LOQ	1964.15	247.104	104.1	367.281	<LOQ	<LOQ	50.363	19.1185	<LOQ	<LOQ	this study
Hall 02		URT	climbing hall	2803.77	13886.8	<LOQ	4111.91	1409.07	4538.89	498.452	305.407	714.17	<LOQ	<LOQ	132.737	42.4815	<LOQ	<LOQ	this study
Hall 01		LRT	climbing hall	1064.93	2012.53	<LOQ	1582.47	<LOQ	825.415	33.2704	56.9667	154.3	<LOQ	<LOQ	27.2296	5.82593	<LOQ	<LOQ	this study
Hall 01		URT	climbing hall	2680.76	5348.54	<LOQ	3172.73	<LOQ	4969.59	89.337	148.341	503.678	<LOQ	<LOQ	109.952	7.62222	<LOQ	<LOQ	this study
Hall 03		LRT	climbing hall	<LOQ	1506.15	<LOQ	4405.44	550.607	39.2963	127.837	241.87	55.6963	<LOQ	<LOQ	26.8815	<LOQ	<LOQ	<LOQ	this study
Hall 03		URT	climbing hall	<LOQ	2641.67	<LOQ	2849.71	1156.99	81.3185	151.826	249.563	235.433	<LOQ	<LOQ	142.719	<LOQ	<LOQ	<LOQ	this study
Hall 04		LRT	climbing hall	<LOQ	<LOQ	<LOQ	1072.18	<LOQ	5.31481	<LOQ	<LOQ	18.3444	<LOQ	<LOQ	<LOQ	<LOQ	<LOQ	<LOQ	this study
Hall 04		URT	climbing hall	<LOQ	513.278	<LOQ	333.144	<LOQ	<LOQ	<LOQ	39.963	35.3481	<LOQ	<LOQ	<LOQ	<LOQ	<LOQ	<LOQ	this study
